# Supplementary material for: The Metabolomic-Gut-Clinical Axis of Mankai Plant-Derived Dietary Polyphenols
Source: Nutrients. 2021 May 30;13(6):1866. doi: 10.3390/nu13061866 (PMC8229908; doi:10.3390/nu13061866)
Supplement: Supplementary file 1 [file nutrients-13-01866-s001.zip]

Archive with 1 entries (1 files):
- nutrients-1235691-supplementary.pdf
